# Supplementary material for: Perceived vulnerability to COVID-19 infection from event attendance: results from Louisiana, USA, two weeks preceding the national emergency declaration
Source: BMC Public Health. 2020 Dec 21;20:1922. doi: 10.1186/s12889-020-10035-6 (PMC7750394; doi:10.1186/s12889-020-10035-6)
Supplement: Supplementary file 2 — Additional file 2. Data set used in analysis. [file 12889_2020_10035_MOESM2_ESM.csv]

SurveyID	race	income	healthinsu	Recruitment	FW_Info	Nutr_Info	Veg_group	Large_Plate	Compost_Plate	Veg_top	Female	Student	HealthIns	Compost	recycleYes	DateText	National_likelihood_binary	Local_vulnerability_binary	National_likelihood_Likert	Local_vulnerability_Likert	agebyeduc	National_not_local
3104013	White non-Hispanic	Less than $14,999 per year	Yes	In person recruitment	0	1	1	1	0	1	0	0	1	0	1	10-Mar	0	0	2	2	18-24nonstudent	0
3102410	Hispanic or Latino	$15,000-$24,999 per year	Yes	Heard from friends without sign-up in ahead	0	0	1	1	0	1	0	1	1	0	1	10-Mar	1	0	4	2	25-44students	1
3104101	Asian	$25,000 - $49,999 per year	No	Heard from friends with sign-up in ahead	1	0	1	1	0	0	0	1	0	0	1	10-Mar	1	1	4	4	18-24student	0
3100404	White non-Hispanic	$100,000 and above per year	Yes	In person recruitment	0	1	0	1	0	1	0	1	1	0	1	10-Mar	1	1	4	4	18-24student	0
3101111	White non-Hispanic	$15,000-$24,999 per year	Yes	In person recruitment	0	1	1	1	0	1	1	0	1	1	1	10-Mar	1	0	4	2	18-24nonstudent	1
3102106	Black/African-American non-Hispanic	Prefer not to answer	Yes	In person recruitment	0	0	0	1	0	0	0	0	1	1	1	10-Mar	1	1	4	4	18-24nonstudent	0
3101803	Black/African-American non-Hispanic	$25,000 - $49,999 per year	Yes	In person recruitment	0	0	1	1	0	0	0	1	1	0	1	10-Mar	1	0	5	2	18-24student	1
3100303	Other	$100,000 and above per year	Yes	Recommended by course instructors	1	1	0	1	0	1	1	1	1	0	1	10-Mar	1	1	5	5	18-24student	0
3100505	White non-Hispanic	Prefer not to answer	Yes	Advertisement flyers/emails	1	0	0	1	0	0	1	0	1	0	1	10-Mar	1	0	4	2	18-24nonstudent	1
3104202	White non-Hispanic	Less than $14,999 per year	Yes	In person recruitment	0	1	1	1	0	0	0	1	1	0	1	10-Mar	1	1	5	4	18-24student	0
3103707	Black/African-American non-Hispanic	$25,000 - $49,999 per year	Yes	In person recruitment	1	0	1	1	0	1	0	0	1	0	1	10-Mar	1	1	5	5	18-24nonstudent	0
3100909	Asian	Less than $14,999 per year	Yes	Advertisement flyers/emails	0	0	1	1	0	0	0	1	1	0	1	10-Mar	0	1	2	4	18-24student	0
3102614	White non-Hispanic	Prefer not to answer	No	Recommended by course instructors	0	1	0	1	0	0	1	0	0	1	1	10-Mar	1	1	5	5	18-24nonstudent	0
3103002	Prefer not to answer	Prefer not to answer	Yes	Advertisement flyers/emails	0	1	0	1	0	1	1	0	1	0	1	10-Mar	0	0	3	3	25+nonstudents	0
3101904	Black/African-American non-Hispanic	Prefer not to answer	Yes	In person recruitment	1	1	0	1	0	0	1	1	1	0	1	10-Mar	1	1	5	5	18-24student	0
3101010	White non-Hispanic	Prefer not to answer	Yes	In person recruitment	1	1	0	1	0	0	1	0	1	0	1	10-Mar	1	1	4	4	18-24nonstudent	0
3101212	Black/African-American non-Hispanic	Prefer not to answer	Yes	In person recruitment	1	0	0	1	0	0	0	1	1	1	1	10-Mar	1	0	4	2	18-24student	1
3102207	White non-Hispanic	$15,000-$24,999 per year	Yes	Recommended by course instructors	1	1	0	1	0	0	1	0	1	0	0	10-Mar	1	0	5	2	18-24nonstudent	1
3101313	White non-Hispanic	$50,000 - $99,999 per year	Yes	Recommended by course instructors	1	0	0	1	0	0	1	1	1	0	1	10-Mar	1	1	5	5	18-24student	0
3103206	White non-Hispanic	Prefer not to answer	Yes	In person recruitment	0	0	1	1	0	0	1	1	1	0	1	10-Mar	1	0	4	2	18-24student	1
3103103	White non-Hispanic	$15,000-$24,999 per year	Yes	Come with friends on the same day	1	0	0	1	0	0	0	1	1	0	0	10-Mar	1	1	5	4	18-24student	0
3103511	Black/African-American non-Hispanic	Prefer not to answer	Yes	Heard from friends with sign-up in ahead	1	1	0	1	0	1	0	1	1	0	1	10-Mar	1	1	5	4	18-24student	0
3104808	Hispanic or Latino	$50,000 - $99,999 per year	Yes	Advertisement flyers/emails	0	1	1	1	0	1	0	1	1	0	0	10-Mar	1	1	5	5	18-24student	0
3102309	White non-Hispanic	$50,000 - $99,999 per year	Yes	In person recruitment	0	0	0	1	0	0	0	1	1	0	0	10-Mar	1	0	5	3	18-24student	1
3101601	White non-Hispanic	$100,000 and above per year	Yes	In person recruitment	1	0	1	1	0	0	0	1	1	0	1	10-Mar	1	0	5	1	18-24student	1
3104303	Black/African-American non-Hispanic	$100,000 and above per year	Yes	Heard from friends without sign-up in ahead	1	0	0	1	0	0	1	1	1	0	1	10-Mar	1	1	4	4	18-24student	0
3100101	Black/African-American non-Hispanic	$15,000-$24,999 per year	No	In person recruitment	0	0	0	1	0	1	1	1	0	0	1	10-Mar	1	1	4	4	25-44students	0
3100808	White non-Hispanic	$15,000-$24,999 per year	No	In person recruitment	1	0	1	1	0	0	0	1	0	0	1	10-Mar	0	0	3	3	25-44students	0
3101515	White non-Hispanic	Less than $14,999 per year	Yes	Recommended by course instructors	0	1	0	1	0	1	1	1	1	1	1	10-Mar	1	1	5	4	18-24student	0
3103805	Black/African-American non-Hispanic	$15,000-$24,999 per year	No	In person recruitment	1	0	1	1	0	0	1	1	0	0	1	10-Mar	1	1	5	5	25-44students	0
3104707	Asian	Less than $14,999 per year	No	In person recruitment	1	0	1	1	0	1	1	0	0	1	1	10-Mar	1	1	5	5	25+nonstudents	0
3101702	Black/African-American non-Hispanic	$25,000 - $49,999 per year	Yes	In person recruitment	0	1	0	1	0	1	1	1	1	0	1	10-Mar	0	0	3	3	18-24student	0
3102005	Black/African-American non-Hispanic	$25,000 - $49,999 per year	Yes	Advertisement flyers/emails	1	0	0	1	0	0	1	0	1	1	1	10-Mar	1	1	5	5	18-24nonstudent	0
3103908	Other	Prefer not to answer	Yes	In person recruitment	0	1	0	1	0	1	1	0	1	0	1	10-Mar	1	0	4	2	18-24nonstudent	1
3102511	Hispanic or Latino	$50,000 - $99,999 per year	Yes	In person recruitment	1	1	1	1	0	0	0	1	1	0	1	10-Mar	0	1	3	4	18-24student	0
3102704	White non-Hispanic	Prefer not to answer	Yes	In person recruitment	0	0	0	1	0	0	0	1	1	0	1	10-Mar	0	0	2	2	18-24student	0
3102812	White non-Hispanic	$100,000 and above per year	Yes	Recommended by course instructors	1	1	0	1	0	1	1	0	1	0	1	10-Mar	1	1	5	4	18-24nonstudent	0
3102901	White non-Hispanic	Less than $14,999 per year	No	In person recruitment	1	1	1	1	0	0	0	1	0	0	1	10-Mar	1	0	5	3	18-24student	1
3100707	Black/African-American non-Hispanic	$15,000-$24,999 per year	Yes	In person recruitment	0	1	0	1	0	0	1	1	1	0	1	10-Mar	1	0	4	1	18-24student	1
3101414	Black/African-American non-Hispanic	$15,000-$24,999 per year	Yes	In person recruitment	0	1	0	1	0	0	1	0	1	0	1	10-Mar	1	0	4	1	18-24nonstudent	1
3100202	White non-Hispanic	Less than $14,999 per year	Yes	In person recruitment	0	1	0	1	0	1	1	0	1	0	1	10-Mar	1	0	4	2	18-24nonstudent	1
3103312	Black/African-American non-Hispanic	Less than $14,999 per year	Yes	Heard from friends without sign-up in ahead	0	0	0	1	0	1	0	1	1	1	1	10-Mar	1	1	5	4	18-24student	0
3103414	Black/African-American non-Hispanic	$50,000 - $99,999 per year	Yes	In person recruitment	0	1	0	1	0	1	1	1	1	0	1	10-Mar	1	0	4	2	18-24student	1
3100606	Black/African-American non-Hispanic	$25,000 - $49,999 per year	Yes	In person recruitment	1	0	0	1	0	0	0	1	1	0	1	10-Mar	1	0	4	2	18-24student	1
3104606	White non-Hispanic	$100,000 and above per year	Yes	Heard from friends without sign-up in ahead	1	1	1	1	0	1	0	1	1	1	1	10-Mar	1	1	4	4	18-24student	0
3115809	White non-Hispanic	Prefer not to answer	Yes	In person recruitment	0	0	0	0	1	1	1	1	1	0	1	11-Mar	1	0	4	3	18-24student	1
3110606	Hispanic or Latino	$25,000 - $49,999 per year	Yes	Recommended by course instructors	0	0	0	1	0	1	1	1	1	0	1	11-Mar	1	1	4	4	18-24student	0
3111805	Black/African-American non-Hispanic	$15,000-$24,999 per year	Yes	In person recruitment	0	0	0	0	1	0	1	0	1	0	1	11-Mar	1	0	4	2	18-24nonstudent	1
3112905	Asian	$15,000-$24,999 per year	Yes	Advertisement flyers/emails	0	1	0	0	0	1	1	0	1	0	1	11-Mar	1	1	4	5	25+nonstudents	0
3112504	Prefer not to answer	Less than $14,999 per year	Yes	Come with friends on the same day	1	0	0	0	1	1	0	1	1	0	0	11-Mar	1	0	4	3	18-24student	1
3113902	Black/African-American non-Hispanic	$25,000 - $49,999 per year	Yes	In person recruitment	1	0	0	0	0	0	1	1	1	0	1	11-Mar	1	1	5	5	18-24student	0
3112806	Asian	Prefer not to answer	No	Recommended by course instructors	0	0	0	0	1	0	1	1	0	1	1	11-Mar	1	0	4	3	18-24student	1
3110909	White non-Hispanic	$100,000 and above per year	Yes	Recommended by course instructors	0	0	0	1	0	1	1	0	1	0	1	11-Mar	1	0	4	1	18-24nonstudent	1
3111601	White non-Hispanic	$100,000 and above per year	Yes	Recommended by course instructors	0	0	0	0	1	1	1	1	1	0	1	11-Mar	1	1	4	5	18-24student	0
3112311	Black/African-American non-Hispanic	Less than $14,999 per year	No	Recommended by course instructors	0	1	0	0	1	0	1	1	0	1	1	11-Mar	1	1	5	5	18-24student	0
3112608	Hispanic or Latino	Less than $14,999 per year	Yes	Recommended by course instructors	1	1	1	0	1	1	1	1	1	0	1	11-Mar	1	1	4	4	18-24student	0
3110505	White non-Hispanic	$25,000 - $49,999 per year	Yes	In person recruitment	1	1	0	1	0	1	0	1	1	0	1	11-Mar	1	1	5	4	18-24student	0
3111010	White non-Hispanic	Prefer not to answer	Yes	Recommended by course instructors	1	0	1	1	0	1	1	1	1	0	1	11-Mar	1	1	4	4	18-24student	0
3114703	White non-Hispanic	Prefer not to answer	Yes	Recommended by course instructors	1	1	1	0	1	0	1	1	1	0	1	11-Mar	1	1	4	4	18-24student	0
3116008	White non-Hispanic	$50,000 - $99,999 per year	Yes	Recommended by course instructors	1	0	0	0	1	0	1	1	1	0	1	11-Mar	0	0	3	2	18-24student	0
3110202	White non-Hispanic	$15,000-$24,999 per year	Yes	Recommended by course instructors	1	0	0	1	0	1	1	0	1	0	1	11-Mar	1	1	4	4	25+nonstudents	0
3110808	Other	$25,000 - $49,999 per year	Yes	Recommended by course instructors	1	1	0	1	0	1	1	1	1	0	0	11-Mar	1	1	4	5	18-24student	0
3114614	White non-Hispanic	$50,000 - $99,999 per year	Yes	In person recruitment	0	1	0	0	1	0	1	1	1	0	1	11-Mar	1	0	4	3	18-24student	1
3114310	Hispanic or Latino	$25,000 - $49,999 per year	No	Recommended by course instructors	0	0	0	0	0	0	1	0	0	0	1	11-Mar	1	0	4	3	18-24nonstudent	1
3111907	White non-Hispanic	$15,000-$24,999 per year	Yes	In person recruitment	0	0	0	0	1	0	1	0	1	1	1	11-Mar	0	1	3	4	18-24nonstudent	0
3111212	White non-Hispanic	$15,000-$24,999 per year	Yes	Recommended by course instructors	1	1	0	1	0	1	0	1	1	0	1	11-Mar	1	0	5	2	18-24student	1
3116101	White non-Hispanic	$100,000 and above per year	Yes	In person recruitment	0	1	0	0	1	1	1	1	1	0	1	11-Mar	1	0	4	2	18-24student	1
3115914	White non-Hispanic	Prefer not to answer	Yes	Recommended by course instructors	1	1	0	0	1	1	1	0	1	0	1	11-Mar	1	1	5	4	18-24nonstudent	0
3113704	White non-Hispanic	$100,000 and above per year	Yes	Heard from friends with sign-up in ahead	1	0	1	0	0	0	0	1	1	0	1	11-Mar	0	1	2	4	18-24student	0
3115605	White non-Hispanic	Prefer not to answer	Yes	Recommended by course instructors	1	1	0	0	0	1	1	1	1	0	1	11-Mar	1	0	4	1	18-24student	1
3115204	White non-Hispanic	$100,000 and above per year	Yes	Recommended by course instructors	1	0	0	0	1	0	1	1	1	0	1	11-Mar	1	1	5	4	18-24student	0
3113607	White non-Hispanic	Less than $14,999 per year	Yes	Recommended by course instructors	0	0	1	0	0	0	0	0	1	0	1	11-Mar	1	0	5	2	18-24nonstudent	1
3110707	White non-Hispanic	$50,000 - $99,999 per year	Yes	Recommended by course instructors	1	1	0	1	0	0	1	1	1	0	1	11-Mar	1	0	4	2	18-24student	1
3111313	White non-Hispanic	Less than $14,999 per year	Yes	In person recruitment	1	0	1	0	1	1	0	0	1	0	1	11-Mar	1	1	4	4	18-24nonstudent	0
3115007	White non-Hispanic	$100,000 and above per year	Yes	Heard from friends with sign-up in ahead	0	0	0	0	1	1	0	1	1	0	1	11-Mar	1	0	4	2	18-24student	1
3112710	Asian	Prefer not to answer	Prefer not to answer	Recommended by course instructors	1	1	0	0	1	0	1	1	0	0	1	11-Mar	0	0	3	1	18-24student	0
3111414	White non-Hispanic	$25,000 - $49,999 per year	Yes	Come with friends on the same day	0	1	0	0	1	1	1	1	1	0	1	11-Mar	1	1	5	4	18-24student	0
3111111	White non-Hispanic	$15,000-$24,999 per year	Yes	In person recruitment	0	0	1	1	0	1	1	0	1	1	1	11-Mar	0	0	2	1	18-24nonstudent	0
3112109	White non-Hispanic	Prefer not to answer	Yes	In person recruitment	1	0	0	0	1	1	1	0	1	0	1	11-Mar	1	1	5	5	18-24nonstudent	0
3114206	Asian	Prefer not to answer	Yes	Recommended by course instructors	1	1	1	0	0	1	1	0	1	1	1	11-Mar	1	0	4	1	18-24nonstudent	1
3110101	Black/African-American non-Hispanic	Prefer not to answer	Prefer not to answer	Others	1	1	0	1	0	0	1	1	0	0	0	11-Mar	0	0	1	1	18-24student	0
3110303	White non-Hispanic	$50,000 - $99,999 per year	Yes	Recommended by course instructors	0	1	0	1	0	1	1	1	1	0	1	11-Mar	1	0	5	1	18-24student	1
3114401	Black/African-American non-Hispanic	Less than $14,999 per year	Yes	In person recruitment	0	1	0	0	1	0	1	1	1	1	1	11-Mar	1	0	4	2	18-24student	1
3111706	White non-Hispanic	$50,000 - $99,999 per year	Yes	In person recruitment	1	1	0	0	1	0	0	0	1	1	1	11-Mar	1	1	5	4	18-24nonstudent	0
3114015	Hispanic or Latino	$25,000 - $49,999 per year	Yes	Recommended by course instructors	1	1	1	0	0	1	0	0	1	0	1	11-Mar	1	1	5	4	18-24nonstudent	0
3110404	White non-Hispanic	Prefer not to answer	Yes	Advertisement flyers/emails	0	0	0	1	0	1	1	1	1	1	1	11-Mar	0	0	3	2	18-24student	0
3115102	White non-Hispanic	$50,000 - $99,999 per year	Yes	In person recruitment	1	1	0	0	1	1	1	1	1	1	1	11-Mar	1	0	5	2	18-24student	1
3113813	White non-Hispanic	$50,000 - $99,999 per year	Yes	Recommended by course instructors	0	1	0	0	0	0	1	1	1	0	1	11-Mar	1	1	5	5	18-24student	0
3115515	White non-Hispanic	Prefer not to answer	Yes	In person recruitment	0	0	0	0	0	1	1	1	1	0	0	11-Mar	0	0	1	1	18-24student	0
3113412	White non-Hispanic	$100,000 and above per year	Yes	Recommended by course instructors	1	1	0	0	0	1	1	1	1	0	0	11-Mar	1	1	5	4	18-24student	0
3113509	Black/African-American non-Hispanic	Prefer not to answer	Yes	In person recruitment	0	1	1	0	0	1	1	1	1	0	1	11-Mar	0	0	3	1	18-24student	0
3114105	Hispanic or Latino	Less than $14,999 per year	Yes	Heard from friends with sign-up in ahead	0	0	1	0	0	0	0	0	1	0	1	11-Mar	0	0	2	3	18-24nonstudent	0
3115311	White non-Hispanic	$25,000 - $49,999 per year	Yes	In person recruitment	0	1	0	0	1	1	1	0	1	0	1	11-Mar	1	1	5	5	18-24nonstudent	0
3112403	Black/African-American non-Hispanic	Less than $14,999 per year	Yes	In person recruitment	0	1	0	0	1	1	0	0	1	0	1	11-Mar	1	0	4	2	18-24nonstudent	1
3115410	White non-Hispanic	Prefer not to answer	Yes	Recommended by course instructors	1	0	1	0	0	0	0	1	1	0	1	11-Mar	0	0	2	2	18-24student	0
3111515	White non-Hispanic	Less than $14,999 per year	Yes	Recommended by course instructors	0	1	0	0	1	1	1	1	1	1	1	11-Mar	1	1	5	5	25-44students	0
3115706	White non-Hispanic	Less than $14,999 per year	No	Recommended by course instructors	0	1	0	0	1	1	1	1	0	0	1	11-Mar	1	0	5	1	18-24student	1
3113311	White non-Hispanic	$100,000 and above per year	Yes	Recommended by course instructors	0	0	0	0	0	0	1	0	1	0	1	11-Mar	0	0	2	2	18-24nonstudent	0
3114508	White non-Hispanic	Prefer not to answer	Yes	Recommended by course instructors	1	0	0	0	1	0	1	1	1	0	1	11-Mar	1	1	5	4	18-24student	0
3113203	White non-Hispanic	Prefer not to answer	Yes	Recommended by course instructors	1	1	0	0	0	0	0	0	1	0	1	11-Mar	1	1	4	5	18-24nonstudent	0
3114912	White non-Hispanic	$50,000 - $99,999 per year	Yes	Recommended by course instructors	1	0	0	0	1	0	1	1	1	0	0	11-Mar	1	1	4	4	18-24student	0
3113101	White non-Hispanic	$100,000 and above per year	Yes	In person recruitment	0	0	0	0	0	1	0	1	1	1	1	11-Mar	1	0	4	2	18-24student	1
3114813	White non-Hispanic	$25,000 - $49,999 per year	Yes	Recommended by course instructors	0	1	0	0	1	0	1	1	1	0	1	11-Mar	1	1	5	4	18-24student	0
3112212	Black/African-American non-Hispanic	$25,000 - $49,999 per year	No	Come with friends on the same day	1	0	0	0	1	0	0	0	0	1	1	11-Mar	1	1	5	4	18-24nonstudent	0
3112002	White non-Hispanic	Less than $14,999 per year	Yes	Recommended by course instructors	1	1	0	0	1	0	1	0	1	0	0	11-Mar	1	1	5	5	18-24nonstudent	0
3121702	White non-Hispanic	Prefer not to answer	Yes	Recommended by course instructors	1	0	0	0	0	0	1	0	1	0	1	12-Mar	1	0	5	1	18-24nonstudent	1
3120404	White non-Hispanic	Prefer not to answer	Yes	In person recruitment	1	1	0	1	1	0	1	1	1	0	1	12-Mar	1	1	4	4	18-24student	0
3124008	White non-Hispanic	Prefer not to answer	Yes	Recommended by course instructors	0	1	1	1	0	1	1	1	1	1	1	12-Mar	1	0	4	2	18-24student	1
3125908	White non-Hispanic	$50,000 - $99,999 per year	Yes	In person recruitment	1	1	0	0	1	0	0	1	1	0	1	12-Mar	1	0	4	1	18-24student	1
3125013	White non-Hispanic	Less than $14,999 per year	Yes	Advertisement flyers/emails	1	1	0	0	1	0	1	1	1	0	1	12-Mar	1	1	5	4	18-24student	0
3123405	White non-Hispanic	$50,000 - $99,999 per year	Yes	Recommended by course instructors	1	0	1	1	0	1	1	0	1	0	1	12-Mar	0	0	1	2	18-24nonstudent	0
3122812	Black/African-American non-Hispanic	$50,000 - $99,999 per year	Yes	Recommended by course instructors	0	0	0	1	1	0	1	1	1	0	1	12-Mar	1	1	4	4	18-24student	0
3125114	White non-Hispanic	$50,000 - $99,999 per year	Yes	Recommended by course instructors	1	0	0	0	1	0	1	1	1	0	1	12-Mar	1	1	4	4	18-24student	0
3122409	White non-Hispanic	Prefer not to answer	Yes	Recommended by course instructors	1	1	0	0	0	0	1	1	1	0	1	12-Mar	1	1	5	5	18-24student	0
3124304	White non-Hispanic	$50,000 - $99,999 per year	Yes	In person recruitment	0	0	1	1	0	1	1	1	1	0	1	12-Mar	1	1	4	4	18-24student	0
3123809	Other	$100,000 and above per year	Yes	In person recruitment	0	1	0	1	0	1	1	0	1	0	1	12-Mar	1	1	4	4	18-24nonstudent	0
3123104	Asian	Less than $14,999 per year	Yes	Heard from friends with sign-up in ahead	0	1	0	1	1	0	1	1	1	0	1	12-Mar	1	1	5	5	25-44students	0
3125411	White non-Hispanic	$100,000 and above per year	Yes	Advertisement flyers/emails	0	1	0	0	1	1	1	1	1	0	1	12-Mar	1	0	4	2	18-24student	1
3121515	Black/African-American non-Hispanic	$15,000-$24,999 per year	Yes	In person recruitment	1	1	0	1	1	1	1	1	1	0	1	12-Mar	1	0	5	3	18-24student	1
3121010	White non-Hispanic	$100,000 and above per year	Yes	Recommended by course instructors	0	1	1	1	1	0	1	1	1	0	1	12-Mar	1	1	4	4	18-24student	0
3120101	Hispanic or Latino	$100,000 and above per year	Yes	Advertisement flyers/emails	0	1	0	1	1	0	1	0	1	0	1	12-Mar	1	0	5	3	18-24nonstudent	1
3125603	Black/African-American non-Hispanic	$25,000 - $49,999 per year	Yes	In person recruitment	1	0	0	0	1	0	0	0	1	0	1	12-Mar	1	1	4	5	18-24nonstudent	0
3124405	White non-Hispanic	Less than $14,999 per year	Yes	In person recruitment	0	1	0	1	0	1	1	1	1	0	1	12-Mar	1	0	4	3	18-24student	1
3124606	Other	Less than $14,999 per year	Yes	Recommended by course instructors	0	1	1	1	0	1	0	1	1	1	1	12-Mar	1	1	4	5	18-24student	0
3124501	Black/African-American non-Hispanic	Prefer not to answer	Yes	Recommended by course instructors	1	0	0	1	0	1	1	1	1	1	1	12-Mar	1	1	5	5	18-24student	0
3120707	White non-Hispanic	Less than $14,999 per year	Yes	Recommended by course instructors	0	0	0	1	1	1	0	1	1	0	1	12-Mar	1	0	5	2	18-24student	1
3125215	Hispanic or Latino	$25,000 - $49,999 per year	Yes	Recommended by course instructors	0	1	1	0	1	1	1	1	1	0	1	12-Mar	1	1	5	5	18-24student	0
3120808	Asian	$15,000-$24,999 per year	Yes	Advertisement flyers/emails	1	1	0	1	1	0	1	1	1	1	1	12-Mar	1	1	4	4	18-24student	0
3123610	Hispanic or Latino	$15,000-$24,999 per year	Yes	In person recruitment	1	0	1	1	0	1	0	1	1	0	1	12-Mar	1	1	5	5	25-44students	0
3120505	White non-Hispanic	$100,000 and above per year	Yes	In person recruitment	0	0	0	1	1	0	1	1	1	1	1	12-Mar	1	1	4	4	18-24student	0
3122205	Black/African-American non-Hispanic	$15,000-$24,999 per year	Prefer not to answer	In person recruitment	0	1	0	0	0	0	0	1	0	1	1	12-Mar	1	1	5	4	18-24student	0
3121414	White non-Hispanic	Prefer not to answer	Yes	Recommended by course instructors	0	0	0	1	1	1	1	1	1	0	1	12-Mar	1	1	5	4	18-24student	0
3122913	White non-Hispanic	$50,000 - $99,999 per year	No	Recommended by course instructors	0	1	0	1	1	0	0	1	0	0	1	12-Mar	1	1	5	4	18-24student	0
3121313	White non-Hispanic	$100,000 and above per year	Yes	Recommended by course instructors	1	1	0	1	1	1	1	1	1	0	1	12-Mar	1	1	5	4	18-24student	0
3123201	Black/African-American non-Hispanic	Prefer not to answer	Yes	Recommended by course instructors	1	1	0	1	1	0	1	0	1	0	1	12-Mar	1	1	5	5	18-24nonstudent	0
3122708	White non-Hispanic	$50,000 - $99,999 per year	Yes	In person recruitment	1	1	0	1	1	0	0	0	1	0	1	12-Mar	1	0	5	2	18-24nonstudent	1
3120202	White non-Hispanic	Prefer not to answer	Yes	Recommended by course instructors	1	0	0	1	1	0	1	1	1	1	1	12-Mar	1	1	4	5	18-24student	0
3124203	White non-Hispanic	Prefer not to answer	Yes	In person recruitment	1	1	1	1	0	0	1	1	1	0	0	12-Mar	1	0	5	3	18-24student	1
3125805	White non-Hispanic	$25,000 - $49,999 per year	Yes	In person recruitment	0	0	1	0	1	0	1	0	1	0	1	12-Mar	1	1	5	5	18-24nonstudent	0
3122306	White non-Hispanic	Less than $14,999 per year	No	In person recruitment	0	0	0	0	0	1	1	1	0	0	1	12-Mar	1	0	5	3	25-44students	1
3122611	White non-Hispanic	Prefer not to answer	Yes	Recommended by course instructors	1	0	0	0	0	1	1	1	1	0	1	12-Mar	0	0	3	3	18-24student	0
3125502	White non-Hispanic	$100,000 and above per year	Yes	Recommended by course instructors	0	0	0	0	1	0	1	1	1	1	1	12-Mar	1	0	4	2	18-24student	1
3120909	White non-Hispanic	Less than $14,999 per year	Yes	Recommended by course instructors	0	0	0	1	1	0	1	1	1	0	1	12-Mar	1	1	5	4	18-24student	0
3124707	White non-Hispanic	$50,000 - $99,999 per year	Yes	Recommended by course instructors	1	0	0	1	1	1	1	1	1	1	1	12-Mar	1	1	5	5	18-24student	0
3120303	White non-Hispanic	$100,000 and above per year	Yes	Come with friends on the same day	0	0	1	1	1	0	1	1	1	1	1	12-Mar	1	1	4	4	18-24student	0
3125704	White non-Hispanic	Less than $14,999 per year	No	Advertisement flyers/emails	1	1	0	0	1	0	1	1	0	0	1	12-Mar	1	1	5	5	18-24student	0
3122107	White non-Hispanic	Prefer not to answer	Yes	Recommended by course instructors	1	0	0	0	0	0	1	0	1	0	1	12-Mar	1	1	5	4	18-24nonstudent	0
3121601	White non-Hispanic	Prefer not to answer	Yes	Recommended by course instructors	0	1	0	0	0	1	1	0	1	0	1	12-Mar	1	0	4	3	18-24nonstudent	1
3121904	Black/African-American non-Hispanic	Prefer not to answer	Yes	In person recruitment	0	0	0	0	0	1	1	1	1	0	1	12-Mar	1	1	5	4	18-24student	0
3123303	White non-Hispanic	Less than $14,999 per year	Yes	Heard from friends without sign-up in ahead	0	0	0	1	1	0	1	1	1	0	0	12-Mar	0	0	2	1	18-24student	0
3125301	Asian	Prefer not to answer	Prefer not to answer	In person recruitment	1	1	0	0	1	0	0	0	0	1	1	12-Mar	1	0	4	3	18-24nonstudent	1
3121111	White non-Hispanic	Prefer not to answer	Yes	Recommended by course instructors	0	0	0	1	1	1	1	1	1	0	1	12-Mar	1	1	5	4	18-24student	0
3123002	Black/African-American non-Hispanic	Less than $14,999 per year	No	In person recruitment	1	0	1	1	1	1	0	0	0	1	1	12-Mar	1	1	5	5	18-24nonstudent	0
3122510	White non-Hispanic	Prefer not to answer	Yes	Recommended by course instructors	0	0	0	0	0	1	1	1	1	0	1	12-Mar	1	0	4	2	18-24student	1
3124812	Asian	$50,000 - $99,999 per year	Yes	Heard from friends without sign-up in ahead	0	0	0	0	1	0	0	0	1	0	1	12-Mar	0	1	2	4	18-24nonstudent	0
3123907	White non-Hispanic	Less than $14,999 per year	Yes	Recommended by course instructors	0	0	0	1	0	1	1	0	1	1	1	12-Mar	1	1	5	5	18-24nonstudent	0
3123711	White non-Hispanic	Prefer not to answer	Yes	In person recruitment	1	1	1	1	0	0	0	0	1	1	0	12-Mar	0	1	1	5	25+nonstudents	0
3121212	White non-Hispanic	$50,000 - $99,999 per year	Yes	Recommended by course instructors	1	1	0	1	1	0	1	1	1	0	1	12-Mar	1	1	4	4	18-24student	0
3124909	Black/African-American non-Hispanic	Prefer not to answer	Yes	Come with friends on the same day	0	1	0	0	1	0	0	1	1	0	1	12-Mar	1	1	5	5	18-24student	0
3124102	Black/African-American non-Hispanic	$100,000 and above per year	Yes	Others	1	0	1	1	0	0	0	0	1	0	0	12-Mar	0	0	3	1	18-24nonstudent	0
3120606	White non-Hispanic	$50,000 - $99,999 per year	Yes	In person recruitment	1	1	1	1	1	1	0	1	1	0	1	12-Mar	1	0	4	2	18-24student	1
3034515	Hispanic or Latino	$25,000 - $49,999 per year	Yes	Others	1	0	0	1	1	0	1	0	1	0	1	3-Mar	1	1	5	4	18-24nonstudent	0
3032603	White non-Hispanic	Prefer not to answer	Yes	Come with friends on the same day	1	0	1	1	1	0	0	0	1	1	1	3-Mar	1	0	5	2	18-24nonstudent	1
3036013	Hispanic or Latino	$25,000 - $49,999 per year	Prefer not to answer	In person recruitment	0	0	0	1	1	1	1	1	0	0	1	3-Mar	1	0	4	2	25-44students	1
3033014	White non-Hispanic	Prefer not to answer	Yes	Recommended by course instructors	0	1	0	1	1	0	0	1	1	0	0	3-Mar	0	0	3	1	18-24student	0
3033702	White non-Hispanic	Less than $14,999 per year	Yes	Recommended by course instructors	0	1	1	1	1	1	0	0	1	0	1	3-Mar	1	1	5	5	18-24nonstudent	0
3034209	White non-Hispanic	$50,000 - $99,999 per year	No	Come with friends on the same day	1	1	0	1	1	0	0	0	0	1	1	3-Mar	0	0	2	2	25+nonstudents	0
3034605	Hispanic or Latino	Prefer not to answer	Yes	Others	0	0	1	1	1	1	0	1	1	0	0	3-Mar	0	1	1	4	25+nonstudents	0
3033804	Asian	$25,000 - $49,999 per year	Yes	In person recruitment	1	0	1	1	1	0	1	0	1	0	1	3-Mar	1	1	4	5	25+nonstudents	0
3030505	White non-Hispanic	$50,000 - $99,999 per year	Yes	In person recruitment	0	1	1	1	1	0	0	0	1	0	1	3-Mar	0	0	1	1	25+nonstudents	0
3035011	Other	$25,000 - $49,999 per year	Yes	Advertisement flyers/emails	0	1	0	1	1	0	1	0	1	0	1	3-Mar	1	0	4	2	25+nonstudents	1
3031906	Black/African-American non-Hispanic	$100,000 and above per year	Yes	In person recruitment	1	0	1	1	1	0	0	1	1	0	1	3-Mar	0	0	2	2	18-24student	0
3031010	Hispanic or Latino	Prefer not to answer	Yes	Heard from friends with sign-up in ahead	0	0	1	1	1	0	1	1	1	1	1	3-Mar	1	1	4	4	18-24student	0
3032401	White non-Hispanic	$50,000 - $99,999 per year	Yes	In person recruitment	1	1	0	1	1	1	0	1	1	0	1	3-Mar	0	0	1	2	18-24student	0
3032810	Asian	$25,000 - $49,999 per year	Yes	Recommended by course instructors	0	0	0	1	1	1	0	0	1	1	1	3-Mar	1	0	4	2	18-24nonstudent	1
3033508	White non-Hispanic	$25,000 - $49,999 per year	Yes	Come with friends on the same day	1	1	0	1	1	1	1	1	1	1	1	3-Mar	0	0	3	1	18-24student	0
3030303	White non-Hispanic	Less than $14,999 per year	Yes	In person recruitment	1	0	0	1	1	1	0	0	1	1	1	3-Mar	1	0	4	3	18-24nonstudent	1
3035302	Hispanic or Latino	Less than $14,999 per year	Yes	Come with friends on the same day	0	1	0	1	1	1	1	0	1	1	1	3-Mar	1	0	4	1	18-24nonstudent	1
3031701	White non-Hispanic	Prefer not to answer	Yes	Heard from friends without sign-up in ahead	1	0	0	1	1	0	0	0	1	0	1	3-Mar	0	0	2	3	18-24nonstudent	0
3034103	White non-Hispanic	Prefer not to answer	Yes	Recommended by course instructors	0	1	0	1	1	0	1	1	1	1	1	3-Mar	0	1	3	4	25-44students	0
3030909	Hispanic or Latino	Prefer not to answer	Yes	Heard from friends with sign-up in ahead	1	0	1	1	1	0	0	1	1	1	1	3-Mar	1	1	4	5	18-24student	0
3031212	Hispanic or Latino	$15,000-$24,999 per year	Yes	In person recruitment	1	1	0	1	1	1	1	0	1	1	1	3-Mar	1	1	5	5	25+nonstudents	0
3031414	Asian	$25,000 - $49,999 per year	Yes	Heard from friends with sign-up in ahead	0	1	0	1	1	1	1	1	1	0	1	3-Mar	1	0	4	2	25-44students	1
3032308	White non-Hispanic	Less than $14,999 per year	Yes	In person recruitment	0	0	0	1	1	0	1	1	1	0	1	3-Mar	1	1	5	4	18-24student	0
3030808	Hispanic or Latino	$15,000-$24,999 per year	Yes	Heard from friends with sign-up in ahead	0	1	0	1	1	1	0	1	1	0	1	3-Mar	0	0	2	2	18-24student	0
3031804	Hispanic or Latino	Less than $14,999 per year	Yes	In person recruitment	0	1	0	1	1	0	1	1	1	0	1	3-Mar	1	1	5	5	18-24student	0
3035504	Black/African-American non-Hispanic	Less than $14,999 per year	No	In person recruitment	1	1	0	1	1	0	1	1	0	0	0	3-Mar	0	0	3	2	25-44students	0
3030606	Prefer not to answer	$25,000 - $49,999 per year	Yes	In person recruitment	1	1	1	1	1	0	0	1	1	0	0	3-Mar	1	0	4	3	18-24student	1
3033306	Asian	$15,000-$24,999 per year	Yes	Heard from friends with sign-up in ahead	1	0	1	1	1	0	0	1	1	1	1	3-Mar	1	1	5	4	25-44students	0
3030404	Asian	Less than $14,999 per year	Yes	Advertisement flyers/emails	0	0	0	1	1	1	0	1	1	0	1	3-Mar	0	1	3	4	25-44students	0
3035806	Black/African-American non-Hispanic	$25,000 - $49,999 per year	Yes	In person recruitment	1	1	0	1	1	0	1	1	1	1	1	3-Mar	1	0	5	1	25-44students	1
3031313	White non-Hispanic	$100,000 and above per year	Yes	Recommended by course instructors	1	1	0	1	1	1	1	1	1	0	1	3-Mar	0	0	2	3	18-24student	0
3033911	Prefer not to answer	Prefer not to answer	Yes	Recommended by course instructors	0	1	1	1	1	0	0	1	1	0	0	3-Mar	0	0	3	1	18-24student	0
3035403	White non-Hispanic	Prefer not to answer	Prefer not to answer	Recommended by course instructors	1	0	0	1	1	0	0	1	0	1	0	3-Mar	1	1	4	4	18-24student	0
3033405	White non-Hispanic	$25,000 - $49,999 per year	Yes	In person recruitment	0	1	1	1	1	0	1	1	1	0	1	3-Mar	1	0	5	2	18-24student	1
3034313	White non-Hispanic	$100,000 and above per year	Yes	Advertisement flyers/emails	1	1	0	1	1	0	1	1	1	0	0	3-Mar	0	0	2	2	18-24student	0
3035201	White non-Hispanic	$100,000 and above per year	Yes	In person recruitment	1	0	1	1	1	0	0	1	1	1	0	3-Mar	1	0	5	1	18-24student	1
3035607	White non-Hispanic	Less than $14,999 per year	Yes		0	0	0	1	1	0	1	0	1	1	1	3-Mar	1	1	5	5	18-24nonstudent	0
3030101	White non-Hispanic	Less than $14,999 per year	Yes	Advertisement flyers/emails	0	0	1	1	1	0	1	1	1	0	1	3-Mar	1	0	5	1	18-24student	1
3034012	White non-Hispanic	$50,000 - $99,999 per year	Yes	Come with friends on the same day	0	0	0	1	1	0	0	1	1	0	1	3-Mar	0	0	3	3	18-24student	0
3032913	White non-Hispanic	$100,000 and above per year	Yes	Come with friends on the same day	1	1	1	1	1	1	1	1	1	1	1	3-Mar	0	0	2	1	18-24student	0
3032709	Asian	$25,000 - $49,999 per year	Yes	Heard from friends with sign-up in ahead	0	0	0	1	1	1	1	1	1	0	0	3-Mar	0	0	3	2	25-44students	0
3035908	Asian	$15,000-$24,999 per year	No	Others	1	0	0	1	1	1	1	1	0	1	1	3-Mar	1	1	5	4	25-44students	0
3030707	Asian	$25,000 - $49,999 per year	Yes	Heard from friends without sign-up in ahead	1	0	1	1	1	1	0	1	1	0	1	3-Mar	0	1	2	4	25-44students	0
3034414	White non-Hispanic	Prefer not to answer	Yes	Recommended by course instructors	0	0	0	1	1	0	1	0	1	0	1	3-Mar	1	0	4	3	18-24nonstudent	1
3032512	White non-Hispanic	$100,000 and above per year	Yes	Recommended by course instructors	1	0	1	1	1	0	0	1	1	0	0	3-Mar	1	0	4	2	18-24student	1
3035709	Other	$25,000 - $49,999 per year	Yes	Advertisement flyers/emails	0	1	1	1	1	1	0	1	1	0	1	3-Mar	0	0	3	2	25-44students	0
3034706	White non-Hispanic	$50,000 - $99,999 per year	Yes	Recommended by course instructors	0	0	0	1	1	1	0	1	1	1	1	3-Mar	0	1	3	5	18-24student	0
3032007	Black/African-American non-Hispanic	Prefer not to answer	Yes	In person recruitment	0	0	1	1	1	0	0	1	1	0	0	3-Mar	0	0	3	2	18-24student	0
3032102	Other	$50,000 - $99,999 per year	Yes	Heard from friends with sign-up in ahead	1	1	1	1	1	1	0	1	1	0	1	3-Mar	0	0	2	2	18-24student	0
3036114	Black/African-American non-Hispanic	$25,000 - $49,999 per year	Yes	Advertisement flyers/emails	1	1	0	1	1	0	1	1	1	0	1	3-Mar	1	1	5	5	25-44students	0
3034808	Hispanic or Latino	$25,000 - $49,999 per year	Yes	In person recruitment	1	1	0	1	1	0	0	1	1	0	1	3-Mar	1	1	5	4	18-24student	0
3031603	White non-Hispanic	Prefer not to answer	Yes	In person recruitment	1	0	1	1	1	0	0	1	1	0	0	3-Mar	0	0	1	1	18-24student	0
3031111	Asian	$15,000-$24,999 per year	Yes	Recommended by course instructors	0	0	1	1	1	0	0	1	1	1	1	3-Mar	1	0	4	3	25-44students	1
3030202	White non-Hispanic	Prefer not to answer	Prefer not to answer	In person recruitment	1	1	0	1	1	1	1	0	0	0	0	3-Mar	1	1	5	4	25+nonstudents	0
3035112	Asian	$15,000-$24,999 per year	Yes	In person recruitment	0	0	0	1	1	0	0	1	1	1	1	3-Mar	1	1	5	5	25-44students	0
3031515	Asian	$25,000 - $49,999 per year	Yes	Advertisement flyers/emails	0	1	1	1	1	0	0	0	1	1	1	3-Mar	0	0	1	1	25+nonstudents	0
3032205	Black/African-American non-Hispanic	$25,000 - $49,999 per year	Yes	Recommended by course instructors	0	1	0	1	1	0	0	0	1	0	0	3-Mar	1	1	5	4	18-24nonstudent	0
3033115	White non-Hispanic	$50,000 - $99,999 per year	Yes	Recommended by course instructors	0	1	0	1	1	0	1	0	1	1	1	3-Mar	1	1	5	5	18-24nonstudent	0
3033207	Hispanic or Latino	$15,000-$24,999 per year	Yes	Heard from friends with sign-up in ahead	1	0	1	1	1	0	0	1	1	0	0	3-Mar	0	1	3	4	25-44students	0
3034910	White non-Hispanic	Prefer not to answer	Yes	In person recruitment	1	1	0	1	1	1	0	1	1	0	1	3-Mar	1	0	4	2	18-24student	1
3043615	White non-Hispanic	$50,000 - $99,999 per year	Yes	Recommended by course instructors	0	0	0	1	1	0	0	1	1	0	1	4-Mar	1	1	4	5	18-24student	0
3043514	White non-Hispanic	Less than $14,999 per year	Yes	Come with friends on the same day	0	1	0	1	1	0	0	1	1	1	1	4-Mar	1	1	4	4	18-24student	0
3041804	Black/African-American non-Hispanic	$25,000 - $49,999 per year	Yes	Advertisement flyers/emails	1	1	0	1	1	1	0	0	1	0	1	4-Mar	0	1	3	5	18-24nonstudent	0
3044204	White non-Hispanic	$50,000 - $99,999 per year	Yes	Come with friends on the same day	0	0	1	1	1	0	0	0	1	0	0	4-Mar	1	0	5	2	18-24nonstudent	1
3042713	Asian	$50,000 - $99,999 per year	Yes	Come with friends on the same day	0	0	1	1	1	1	0	0	1	0	1	4-Mar	1	1	4	5	25+nonstudents	0
3040606	White non-Hispanic	$25,000 - $49,999 per year	Yes	In person recruitment	1	0	1	1	1	0	0	0	1	1	1	4-Mar	1	1	5	4	25+nonstudents	0
3040404	White non-Hispanic	Prefer not to answer	Yes	Recommended by course instructors	0	0	0	1	1	1	1	1	1	1	1	4-Mar	0	1	3	4	18-24student	0
3042905	Black/African-American non-Hispanic	Less than $14,999 per year	Yes	In person recruitment	1	0	1	1	1	1	1	0	1	1	1	4-Mar	1	1	4	5	18-24nonstudent	0
3041515	White non-Hispanic	$50,000 - $99,999 per year	Yes	Advertisement flyers/emails	0	0	1	1	1	0	1	1	1	1	1	4-Mar	0	0	2	1	18-24student	0
3040505	Asian	$50,000 - $99,999 per year	Yes	In person recruitment	1	0	1	1	1	1	0	1	1	0	1	4-Mar	1	1	4	5	18-24student	0
3044508	White non-Hispanic	$25,000 - $49,999 per year	Yes	Recommended by course instructors	1	1	0	1	1	1	1	1	1	0	1	4-Mar	1	0	4	2	18-24student	1
3040707	Black/African-American non-Hispanic	$25,000 - $49,999 per year	Yes	Advertisement flyers/emails	0	0	1	1	1	1	0	0	1	1	1	4-Mar	1	1	4	4	25+nonstudents	0
3042001	Asian	Prefer not to answer	Yes	In person recruitment	0	1	1	1	1	1	1	1	1	0	1	4-Mar	1	0	4	1	18-24student	1
3042109	Black/African-American non-Hispanic	$25,000 - $49,999 per year	Yes	In person recruitment	1	1	1	1	1	0	1	1	1	0	1	4-Mar	0	1	3	4	18-24student	0
3042207	Asian	Prefer not to answer	Yes	Come with friends on the same day	0	0	0	1	1	0	1	1	1	0	1	4-Mar	1	1	5	5	25-44students	0
3043412	White non-Hispanic	$100,000 and above per year	Yes	Heard from friends with sign-up in ahead	0	1	0	1	1	0	0	1	1	0	1	4-Mar	0	0	2	3	18-24student	0
3042804	Black/African-American non-Hispanic	Prefer not to answer	Yes	In person recruitment	0	1	1	1	1	0	0	0	1	0	1	4-Mar	0	1	3	4	18-24nonstudent	0
3044603	Asian	$50,000 - $99,999 per year	Yes	In person recruitment	0	0	0	1	1	1	1	1	1	0	1	4-Mar	0	1	3	4	18-24student	0
3041905	Black/African-American non-Hispanic	Prefer not to answer	Yes	Advertisement flyers/emails	0	0	1	1	1	1	0	1	1	1	1	4-Mar	1	0	4	2	18-24student	1
3043906	White non-Hispanic	Less than $14,999 per year	Yes	Recommended by course instructors	0	0	0	1	1	1	0	1	1	0	1	4-Mar	0	0	2	1	18-24student	0
3043003	Black/African-American non-Hispanic	$100,000 and above per year	Yes	In person recruitment	0	0	1	1	1	0	1	1	1	0	0	4-Mar	1	0	5	2	18-24student	1
3043801	Black/African-American non-Hispanic	Less than $14,999 per year	Yes	Heard from friends with sign-up in ahead	1	0	1	1	1	1	1	1	1	0	1	4-Mar	1	1	4	4	25-44students	0
3040303	White non-Hispanic	$100,000 and above per year	Yes	Recommended by course instructors	0	1	0	1	1	1	0	1	1	1	1	4-Mar	1	1	4	4	25-44students	0
3041414	White non-Hispanic	$50,000 - $99,999 per year	Prefer not to answer	Come with friends on the same day	1	1	0	1	1	1	1	0	0	1	1	4-Mar	1	1	4	5	18-24nonstudent	0
3040808	Black/African-American non-Hispanic	$50,000 - $99,999 per year	Yes	Come with friends on the same day	0	0	0	1	1	0	0	0	1	0	1	4-Mar	0	0	1	2	25+nonstudents	0
3041111	Asian	$25,000 - $49,999 per year	Yes	In person recruitment	1	1	1	1	1	1	0	1	1	0	1	4-Mar	0	0	2	3	18-24student	0
3042502	Asian	$100,000 and above per year	Yes	In person recruitment	1	1	1	1	1	0	0	0	1	0	1	4-Mar	0	1	2	4	25+nonstudents	0
3043109	Black/African-American non-Hispanic	$25,000 - $49,999 per year	Yes	Advertisement flyers/emails	1	1	1	1	1	0	0	0	1	0	1	4-Mar	1	0	4	2	25+nonstudents	1
3043211	Black/African-American non-Hispanic	$100,000 and above per year	No	In person recruitment	1	0	1	1	1	1	0	1	0	0	1	4-Mar	1	0	4	2	18-24student	1
3041702	White non-Hispanic	$50,000 - $99,999 per year	Yes	Advertisement flyers/emails	1	0	0	1	1	1	1	1	1	1	1	4-Mar	1	0	4	1	18-24student	1
3044109	White non-Hispanic	$15,000-$24,999 per year	Yes	Recommended by course instructors	1	0	0	1	1	0	0	1	1	0	1	4-Mar	0	0	1	1	18-24student	0
3041603	White non-Hispanic	Less than $14,999 per year	Yes	In person recruitment	0	0	1	1	1	0	0	1	1	0	1	4-Mar	0	0	2	2	18-24student	0
3044402	Black/African-American non-Hispanic	Prefer not to answer	No	Heard from friends with sign-up in ahead	0	1	1	1	1	1	0	1	0	0	1	4-Mar	1	1	5	5	25-44students	0
3040909	White non-Hispanic	Prefer not to answer	Yes	Come with friends on the same day	1	1	0	1	1	0	1	1	1	1	1	4-Mar	0	0	3	2	18-24student	0
3041212	Hispanic or Latino	Less than $14,999 per year	No	Heard from friends with sign-up in ahead	1	1	1	1	1	0	0	0	0	0	1	4-Mar	1	1	4	4	18-24nonstudent	0
3044005	White non-Hispanic	Less than $14,999 per year	Yes	Advertisement flyers/emails	1	1	0	1	1	0	1	0	1	0	1	4-Mar	1	0	4	2	18-24nonstudent	1
3041010	White non-Hispanic	Prefer not to answer	Yes	Recommended by course instructors	0	1	0	1	1	1	0	1	1	1	1	4-Mar	0	0	3	3	18-24student	0
3043307	White non-Hispanic	Prefer not to answer	Yes	Recommended by course instructors	1	0	0	1	1	1	0	1	1	0	1	4-Mar	1	0	4	3	18-24student	1
3040202	White non-Hispanic	Less than $14,999 per year	Yes	Come with friends on the same day	1	1	0	1	1	0	1	1	1	1	1	4-Mar	1	1	4	4	18-24student	0
3044313	White non-Hispanic	$25,000 - $49,999 per year	Yes	Advertisement flyers/emails	0	1	1	1	1	0	0	1	1	0	1	4-Mar	1	0	4	1	25-44students	1
3042406	Hispanic or Latino	$25,000 - $49,999 per year	Yes	Recommended by course instructors	0	1	1	1	1	1	0	1	1	0	0	4-Mar	1	1	4	4	25-44students	0
3043710	Black/African-American non-Hispanic	$25,000 - $49,999 per year	Yes	In person recruitment	1	1	1	1	1	0	1	1	1	0	1	4-Mar	1	0	4	2	18-24student	1
3042310	Asian	$25,000 - $49,999 per year	Yes	Heard from friends with sign-up in ahead	1	0	1	1	1	0	1	1	1	1	1	4-Mar	1	0	5	3	18-24student	1
3040101	White non-Hispanic	Prefer not to answer	Yes	Come with friends on the same day	0	0	1	1	1	0	0	0	1	1	1	4-Mar	0	0	2	2	18-24nonstudent	0
3041313	Black/African-American non-Hispanic	$100,000 and above per year	Yes	In person recruitment	0	1	0	1	1	0	0	1	1	0	1	4-Mar	1	1	5	4	18-24student	0
3042608	Asian	$100,000 and above per year	Yes	In person recruitment	1	1	0	1	1	1	0	0	1	0	1	4-Mar	1	1	4	4	25+nonstudents	0
3052409	White non-Hispanic	$25,000 - $49,999 per year	Yes	Advertisement flyers/emails	0	0	0	0	0	1	0	0	1	1	1	5-Mar	0	0	2	2	25+nonstudents	0
3053202	Hispanic or Latino	$25,000 - $49,999 per year	No	In person recruitment	1	1	0	0	0	0	1	1	0	0	1	5-Mar	1	1	5	5	18-24student	0
3053107	Black/African-American non-Hispanic	$15,000-$24,999 per year	Yes	In person recruitment	1	0	0	0	0	1	1	1	1	0	1	5-Mar	1	0	4	2	18-24student	1
3053705	White non-Hispanic	$100,000 and above per year	Yes	Heard from friends with sign-up in ahead	1	1	1	0	0	0	0	1	1	0	1	5-Mar	1	0	4	3	18-24student	1
3052611	Other	Prefer not to answer	Yes	Recommended by course instructors	0	0	0	0	0	0	1	1	1	1	1	5-Mar	0	0	3	2	18-24student	0
3050808	Black/African-American non-Hispanic	$50,000 - $99,999 per year	Yes	In person recruitment	1	1	0	0	0	0	1	1	1	0	1	5-Mar	0	0	3	2	18-24student	0
3053603	White non-Hispanic	Prefer not to answer	Yes	In person recruitment	0	1	0	0	0	0	1	1	1	0	1	5-Mar	1	0	4	2	18-24student	1
3053015	Other	Prefer not to answer	Prefer not to answer	In person recruitment	0	1	0	0	0	1	0	1	0	0	1	5-Mar	1	0	4	2	18-24student	1
3050606	White non-Hispanic	Prefer not to answer	Yes	In person recruitment	0	0	0	0	0	1	1	0	1	0	1	5-Mar	0	0	1	1	18-24nonstudent	0
3053304	Black/African-American non-Hispanic	$50,000 - $99,999 per year	Yes	In person recruitment	0	1	1	0	0	1	1	1	1	0	1	5-Mar	1	1	4	4	18-24student	0
3050707	Black/African-American non-Hispanic	$50,000 - $99,999 per year	Yes	In person recruitment	0	0	0	0	0	0	0	0	1	0	1	5-Mar	1	1	5	4	18-24nonstudent	0
3053501	White non-Hispanic	$25,000 - $49,999 per year	Yes	Advertisement flyers/emails	0	0	1	0	0	0	0	1	1	0	1	5-Mar	0	1	2	4	18-24student	0
3051904	Black/African-American non-Hispanic	$25,000 - $49,999 per year	Yes	Advertisement flyers/emails	1	1	0	0	0	0	1	0	1	0	1	5-Mar	1	1	5	5	18-24nonstudent	0
3050909	White non-Hispanic	$50,000 - $99,999 per year	No	Recommended by course instructors	1	0	0	0	0	1	1	1	0	1	1	5-Mar	1	1	4	4	18-24student	0
3053808	White non-Hispanic	$25,000 - $49,999 per year	Yes	Heard from friends without sign-up in ahead	0	0	1	0	0	0	0	1	1	1	1	5-Mar	0	0	3	3	25-44students	0
3052308	White non-Hispanic	$15,000-$24,999 per year	Yes	In person recruitment	0	1	0	0	0	0	0	1	1	1	1	5-Mar	0	1	2	4	18-24student	0
3050202	Hispanic or Latino	Prefer not to answer	Yes	In person recruitment	1	1	0	0	0	0	1	1	1	0	1	5-Mar	0	1	3	4	18-24student	0
3051313	Black/African-American non-Hispanic	Prefer not to answer	Yes	In person recruitment	0	1	0	0	0	1	1	0	1	1	1	5-Mar	1	0	5	3	18-24nonstudent	1
3052712	Black/African-American non-Hispanic	Less than $14,999 per year	Yes	Recommended by course instructors	1	0	0	0	0	1	1	0	1	0	1	5-Mar	0	0	3	3	18-24nonstudent	0
3051010	Hispanic or Latino	Prefer not to answer	Yes	Come with friends on the same day	0	0	1	0	0	0	1	1	1	0	1	5-Mar	1	1	5	4	25-44students	0
3051515	White non-Hispanic	$100,000 and above per year	Yes	In person recruitment	1	1	0	0	0	0	0	1	1	1	1	5-Mar	1	0	4	3	18-24student	1
3051414	White non-Hispanic	Prefer not to answer	Yes	Advertisement flyers/emails	1	0	0	0	0	0	1	0	1	0	1	5-Mar	1	1	4	5	18-24nonstudent	0
3051603	Asian	Prefer not to answer	Yes	Advertisement flyers/emails	0	0	0	0	0	0	1	0	1	1	1	5-Mar	1	1	4	4	18-24nonstudent	0
3052005	Black/African-American non-Hispanic	$100,000 and above per year	Yes	In person recruitment	1	0	0	0	0	1	1	1	1	1	1	5-Mar	1	0	4	1	18-24student	1
3052106	Black/African-American non-Hispanic	$25,000 - $49,999 per year	Yes	In person recruitment	0	1	1	0	0	1	0	1	1	0	1	5-Mar	1	1	4	4	18-24student	0
3053411	Black/African-American non-Hispanic	Prefer not to answer	Prefer not to answer	In person recruitment	1	0	0	0	0	1	1	1	0	0	1	5-Mar	1	1	5	5	18-24student	0
3051212	White non-Hispanic	$100,000 and above per year	Yes	Advertisement flyers/emails	1	1	0	0	0	1	1	1	1	1	1	5-Mar	1	0	4	3	18-24student	1
3052510	White non-Hispanic	$15,000-$24,999 per year	Yes	Heard from friends with sign-up in ahead	1	1	0	0	0	0	1	1	1	0	1	5-Mar	1	1	4	4	25-44students	0
3052813	Black/African-American non-Hispanic	Prefer not to answer	Yes	Recommended by course instructors	1	1	0	0	0	0	1	0	1	1	1	5-Mar	1	1	5	5	18-24nonstudent	0
3052207	Hispanic or Latino	Prefer not to answer	Yes	In person recruitment	1	0	0	0	0	0	0	1	1	0	1	5-Mar	1	1	4	4	18-24student	0
3050404	Black/African-American non-Hispanic	$15,000-$24,999 per year	Yes	In person recruitment	1	0	0	0	0	0	0	0	1	0	1	5-Mar	1	1	5	4	18-24nonstudent	0
3050505	Black/African-American non-Hispanic	Prefer not to answer	Yes	In person recruitment	0	1	0	0	0	0	1	1	1	0	0	5-Mar	0	0	2	3	18-24student	0
3051802	Black/African-American non-Hispanic	$50,000 - $99,999 per year	Yes	In person recruitment	0	0	0	0	0	0	1	0	1	1	1	5-Mar	1	1	4	4	18-24nonstudent	0
3050101	Hispanic or Latino	$50,000 - $99,999 per year	Yes	In person recruitment	0	0	1	0	0	1	0	1	1	0	1	5-Mar	1	0	4	3	18-24student	1
3051111	Black/African-American non-Hispanic	Less than $14,999 per year	Prefer not to answer	Advertisement flyers/emails	1	1	0	0	0	0	1	1	0	0	1	5-Mar	0	0	3	2	18-24student	0
3052914	Asian	$100,000 and above per year	Yes	Advertisement flyers/emails	0	0	0	0	0	1	0	0	1	1	0	5-Mar	0	0	1	2	18-24nonstudent	0
3090606	White non-Hispanic	$15,000-$24,999 per year	Yes	Advertisement flyers/emails	1	1	0	1	0	0	0	1	1	1	1	9-Mar	1	0	4	2	25-44students	1
3093602	White non-Hispanic	Less than $14,999 per year	Yes	Recommended by course instructors	1	1	0	0	0	0	1	1	1	0	1	9-Mar	1	0	4	2	18-24student	1
3094903	White non-Hispanic	Less than $14,999 per year	Yes	In person recruitment	1	0	1	0	0	1	0	1	1	0	1	9-Mar	1	1	4	4	18-24student	0
3090808	White non-Hispanic	$100,000 and above per year	Yes	Recommended by course instructors	0	1	0	1	0	1	1	1	1	1	1	9-Mar	0	0	2	1	18-24student	0
3094504	Black/African-American non-Hispanic	$50,000 - $99,999 per year	Yes	In person recruitment	0	0	0	0	0	0	1	0	1	0	1	9-Mar	0	0	2	2	25+nonstudents	0
3092910	White non-Hispanic	Less than $14,999 per year	No	Advertisement flyers/emails	0	1	0	0	0	0	1	1	0	0	1	9-Mar	1	1	4	5	25-44students	0
3094312	Black/African-American non-Hispanic	$50,000 - $99,999 per year	Yes	In person recruitment	0	1	0	0	0	0	0	0	1	0	1	9-Mar	0	0	2	3	18-24nonstudent	0
3090707	White non-Hispanic	$100,000 and above per year	Yes	Recommended by course instructors	0	0	0	1	0	1	1	1	1	1	1	9-Mar	1	0	4	2	18-24student	1
3095106	Black/African-American non-Hispanic	Less than $14,999 per year	No	In person recruitment	0	0	0	0	0	0	0	0	0	0	1	9-Mar	1	1	5	5	18-24nonstudent	0
3093704	Prefer not to answer	Prefer not to answer	Yes	In person recruitment	0	1	0	0	0	0	0	1	1	0	1	9-Mar	0	0	2	1	18-24student	0
3095308	Asian	$15,000-$24,999 per year	Yes	Come with friends on the same day	1	0	0	0	0	0	0	1	1	0	1	9-Mar	1	1	4	5	25-44students	0
3093012	Hispanic or Latino	Less than $14,999 per year	Yes	Heard from friends with sign-up in ahead	1	0	1	0	0	1	0	1	1	0	1	9-Mar	1	0	4	2	18-24student	1
3091414	White non-Hispanic	$100,000 and above per year	Yes	Recommended by course instructors	1	0	0	1	0	1	1	1	1	0	1	9-Mar	1	0	5	3	18-24student	1
3092206	Asian	Less than $14,999 per year	Yes	Come with friends on the same day	1	0	1	1	0	0	1	1	1	0	1	9-Mar	1	1	4	5	25-44students	0
3092603	Asian	$15,000-$24,999 per year	Yes	Come with friends on the same day	1	1	0	0	0	1	0	0	1	0	1	9-Mar	0	1	2	4	25+nonstudents	0
3092704	Asian	$25,000 - $49,999 per year	Yes	Advertisement flyers/emails	1	0	0	0	0	0	1	0	1	0	1	9-Mar	1	1	5	5	25+nonstudents	0
3094713	White non-Hispanic	$100,000 and above per year	Yes	In person recruitment	0	1	0	0	0	1	1	1	1	0	1	9-Mar	1	1	4	4	18-24student	0
3092305	White non-Hispanic	$100,000 and above per year	Yes	Recommended by course instructors	0	1	0	1	0	0	1	1	1	1	1	9-Mar	1	0	4	2	18-24student	1
3091707	White non-Hispanic	$100,000 and above per year	Yes	In person recruitment	1	1	0	1	0	0	1	1	1	0	1	9-Mar	1	0	4	1	18-24student	1
3094210	Other	Prefer not to answer	Yes	Advertisement flyers/emails	0	0	0	0	0	0	0	1	1	1	1	9-Mar	1	1	4	4	18-24student	0
3094003	White non-Hispanic	Prefer not to answer	Yes	In person recruitment	1	1	0	0	0	1	1	1	1	0	1	9-Mar	1	0	5	3	18-24student	1
3093908	White non-Hispanic	$15,000-$24,999 per year	Yes	In person recruitment	1	0	0	0	0	0	1	1	1	1	1	9-Mar	0	0	2	1	18-24student	0
3092811	White non-Hispanic	$25,000 - $49,999 per year	No	Recommended by course instructors	1	1	1	0	0	1	1	1	0	0	1	9-Mar	0	0	2	2	25-44students	0
3091809	White non-Hispanic	$15,000-$24,999 per year	Yes	Recommended by course instructors	1	1	0	1	0	1	0	1	1	0	0	9-Mar	1	1	5	4	18-24student	0
3091608	White non-Hispanic	Prefer not to answer	Yes	In person recruitment	0	0	1	1	0	0	1	1	1	1	1	9-Mar	1	1	5	4	18-24student	0
3091313	White non-Hispanic	$50,000 - $99,999 per year	Yes	Recommended by course instructors	0	1	0	1	0	0	1	0	1	0	1	9-Mar	1	0	5	3	18-24nonstudent	1
3090505	Asian	Prefer not to answer	Yes	In person recruitment	1	0	1	1	0	0	1	1	1	1	1	9-Mar	1	1	5	5	18-24student	0
3093213	White non-Hispanic	$50,000 - $99,999 per year	Yes	Recommended by course instructors	1	1	0	0	0	1	1	1	1	0	1	9-Mar	1	1	4	4	18-24student	0
3090101	Asian	$50,000 - $99,999 per year	Yes	Heard from friends with sign-up in ahead	1	1	0	1	0	1	1	1	1	0	1	9-Mar	1	1	4	4	18-24student	0
3090404	Asian	Prefer not to answer	Prefer not to answer	Recommended by course instructors	0	0	1	1	0	0	1	1	0	1	1	9-Mar	0	0	3	2	18-24student	0
3090303	White non-Hispanic	Prefer not to answer	Yes	Come with friends on the same day	1	1	1	1	0	0	1	1	1	0	1	9-Mar	1	0	4	2	18-24student	1
3095204	White non-Hispanic	$100,000 and above per year	Yes	In person recruitment	0	1	0	0	0	1	0	0	1	0	1	9-Mar	1	0	5	1	18-24nonstudent	1
3094406	White non-Hispanic	Less than $14,999 per year	Yes	In person recruitment	1	1	0	0	0	0	0	1	1	0	1	9-Mar	1	1	4	4	18-24student	0
3092014	White non-Hispanic	Less than $14,999 per year	Yes	Advertisement flyers/emails	0	1	1	1	0	0	0	1	1	1	1	9-Mar	1	1	4	4	18-24student	0
3093807	Asian	$25,000 - $49,999 per year	Yes	In person recruitment	0	0	0	0	0	1	0	1	1	1	1	9-Mar	1	1	4	4	18-24student	0
3092502	White non-Hispanic	Prefer not to answer	Yes	In person recruitment	0	0	0	1	0	0	0	0	1	0	1	9-Mar	1	1	4	4	18-24nonstudent	0
3093314	White non-Hispanic	$100,000 and above per year	Yes	Advertisement flyers/emails	0	0	0	0	0	1	1	0	1	0	1	9-Mar	1	1	4	4	25+nonstudents	0
3093501	White non-Hispanic	Less than $14,999 per year	Yes	Recommended by course instructors	1	0	0	0	0	0	1	0	1	1	1	9-Mar	1	1	4	4	18-24nonstudent	0
3091111	Black/African-American non-Hispanic	$50,000 - $99,999 per year	Yes	In person recruitment	0	0	1	1	0	1	1	1	1	0	1	9-Mar	1	1	5	5	18-24student	0
3091010	Asian	$25,000 - $49,999 per year	Yes	Recommended by course instructors	0	0	0	1	0	1	1	1	1	0	1	9-Mar	1	1	5	4	18-24student	0
3094810	Black/African-American non-Hispanic	Prefer not to answer	Prefer not to answer	In person recruitment	1	1	0	0	0	0	1	1	0	0	0	9-Mar	0	0	1	1	18-24student	0
3095015	White non-Hispanic	$15,000-$24,999 per year	Yes	In person recruitment	1	1	1	0	0	1	0	1	1	1	1	9-Mar	0	0	3	3	18-24student	0
3090909	White non-Hispanic	$100,000 and above per year	Yes	In person recruitment	1	1	0	1	0	1	1	1	1	1	1	9-Mar	1	0	5	2	18-24student	1
3093105	White non-Hispanic	Prefer not to answer	Yes	In person recruitment	0	1	0	0	0	0	0	0	1	0	1	9-Mar	1	1	5	5	25+nonstudents	0
3091212	Black/African-American non-Hispanic	Prefer not to answer	Yes	In person recruitment	1	1	1	1	0	1	0	0	1	0	1	9-Mar	1	0	5	2	18-24nonstudent	1
3092113	White non-Hispanic	Prefer not to answer	Prefer not to answer	In person recruitment	1	0	1	1	0	1	0	1	0	0	1	9-Mar	0	0	2	2	18-24student	0
3094612	Black/African-American non-Hispanic	Less than $14,999 per year	Yes	In person recruitment	1	0	0	0	0	1	1	0	1	0	1	9-Mar	1	1	4	4	18-24nonstudent	0
3092401	Asian	Less than $14,999 per year	Yes	Recommended by course instructors	0	0	1	1	0	1	1	1	1	1	1	9-Mar	1	1	4	4	18-24student	0
3093409	Hispanic or Latino	Less than $14,999 per year	No	Recommended by course instructors	0	0	0	0	0	1	1	0	0	1	1	9-Mar	0	0	3	2	18-24nonstudent	0
3090202	Asian	$25,000 - $49,999 per year	Yes	Recommended by course instructors	0	0	1	1	0	0	1	1	1	0	0	9-Mar	1	0	4	2	18-24student	1
